# Supplementary material for: The Body as a Tool for Anger Awareness—Differential Effects of Angry Facial and Bodily Expressions on Suppression from Awareness
Source: PLoS One. 2015 Oct 15;10(10):e0139768. doi: 10.1371/journal.pone.0139768 (PMC4607361; doi:10.1371/journal.pone.0139768)
Supplement: S1 Data — (XLSX) [file pone.0139768.s001.xlsx]

## Sheet: Sheet1
S1 Data. Data of the CFS-b experiment.
				Measurement Suppression time (s)
Participant	Perception of the stimuli when making the response (1=whole, 2=inbetween, 3=partial)	Order of blocks (1=BF, 2=FB)		Face neutral	Face fearful	Face angry	Body neutral	Body fearful	Body angry
1	1	2		2.38956	2.39146	2.21265	2.45583	2.07735	1.87201
2	1	1		4.59785	4.49159	5.09362	5.69356	6.26025	5.78179
3	1	2		3.94253	4.60208	4.77705	4.77487	4.48531	4.17496
4	1	1		2.61085	2.69815	2.79186	4.6813	4.9916	4.37725
5	3	2		4.43337	3.69175	4.45422	4.42502	4.26675	3.62722
6	2	1		3.50924	3.54596	4.03759	4.53427	5.02565	4.99745
7	2	2		3.5522	3.35642	3.76053	4.50215	5.08544	4.68338
8	1	1		2.13149	2.29604	2.18245	3.60848	3.05645	2.81895
9	1	2		2.70228	2.66896	2.90018	2.8835	2.76271	2.75021
10	1	1		4.64375	4.53121	4.69587	6.10843	6.52966	5.88112
11	1	2		3.53545	3.3001	3.54899	3.32333	3.71253	3.61047
12	1	1		2.29598	2.14909	2.35845	3.82548	4.19999	3.80416
13	3	2		4.06666	3.92613	4.0681	4.47909	4.68328	4.38334
14	1	1		2.73767	2.64603	2.55228	4.71882	4.96464	4.15839
15	1	2		3.42724	3.69594	3.90015	4.25009	5.17508	4.03137
16	1	1		2.33767	2.29605	2.72576	3.93555	5.15212	3.91474
17	1	2		1.62366	1.74705	1.72023	2.81762	3.13713	2.67101
18	3	1		3.83137	3.8293	4.92988	5.45009	5.91877	5.18343
19	1	2		2.75003	2.71254	2.91281	3.19793	3.62495	3.14377
20	1	1		3.28748	3.12503	3.68725	5.04577	5.53533	4.62494
21	2	2		1.96694	2.11482	2.34369	2.51898	2.73768	2.57725
22	1	1		4.64591	4.6209	4.38757	5.28482	5.76888	5.58045
23	1	2		5.78949	4.89789	5.88074	5.72073	6.21029	6.11443
24	1	1		3.0293	3.1484	3.25753	4.82297	4.9066	4.57087
25	1	2		1.65854	1.61477	1.75238	2.68765	3.7533	2.6814
26	3	1		2.61251	2.66878	3.00831	4.33116	5.57002	4.46796
27	3	2		3.69389	3.60428	3.88966	4.33837	4.42563	4.16678
28	2	1		1.22353	1.15544	1.10652	1.72675	1.84137	1.81259
29	3	2		2.61066	2.62357	2.41277	3.42103	3.10434	2.89189
30	3	1		3.60019	3.54189	3.92728	4.6418	5.28965	4.48492
31	2	2		4.5297	5.4061	5.37219	5.78318	6.04985	5.67274
32	1	1		3.76051	4.3563	3.82505	6.31695	6.38742	6.04889
